# Supplementary material for: Drosophila mushroom bodies integrate hunger and satiety signals to control innate food-seeking behavior
Source: eLife. 2018 Mar 16;7:e35264. doi: 10.7554/eLife.35264 (PMC5910021; doi:10.7554/eLife.35264)
Supplement: Figure 3—figure supplement 1—source data 1. [file elife-35264-fig3-figsupp1-data1.xlsx]

## Sheet: Sheet1
GAL4 lines	β2β′2a	β1>α	γ1pedc>αβ	γ2α′1	α′2	α3	γ5β′2a	β′2mp	β′2mp_bilateral	γ4>γ1γ2	γ4γ5	α1	γ3	γ3β′1	β′1	γ1γ2	α′1	α′3ap	α′3m	α2sc	α2p3p	Calyx
MB002B
MB011B
MB210B
VT1211
R66C08
R21D02
MB399B
MB298B
MB433B
MB434B
VT999036
MB310C
MB083C
MB110C
MB057B
MB085C
MB112C
MB262B
MB077B
MB077C
MB051B
MB090C
MB050B
MB542B
MB543B
MB052B
MB027B
MB549C
MB018B
MB091C
MB082C
MB093C
MB080C
MB062C
G0239
E0067
MB242A
MB622B
		Strongly labels the indicated MBONs; has food-seeking defect
		Weakly labels the indicated MBONs; has food-seeking defect
		Strongly labels the indicated MBONs; no food-seeking defect
		Weakly labels the indicated MBONs; no food-seeking defect
